# Supplementary material for: Rapid response to emerging biomedical challenges and threats
Source: IUCrJ. 2021 Mar 26;8(Pt 3):395–407. doi: 10.1107/S2052252521003018 (PMC8086160; doi:10.1107/S2052252521003018)
Supplement: Supplementary file 2 [file m-08-00395-sup2.xlsx]

## Sheet: X-ray_b_avgs_TLS
										Ubl domain
							Sec. str.	C	C	C	C	C	E	E	E	E	E	E	E	C	C	C	C	C	C	E	E	E	E	E	E	C	C	C	H	H	H	H	H	H	H	C	C	E	E	C	C	E	E
							Res No.	-1	0	1	2	3	4	5	6	7	8	9	10	11	12	13	14	15	16	17	18	19	20	21	22	23	24	25	26	27	28	29	30	31	32	33	34	35	36	37	38	39	40
PDBid	chain	TLS	Resolution	Deposition date	Space Group		PQ1(PDB)	M	A	E	V	R	T	I	K	V	F	T	T	V	D	N	I	N	L	H	T	Q	V	V	D	M	S	M	T	Y	G	Q	Q	F	G	P	T	Y	L	D	G	A	D
6W9C A*	A	*	2.7	2020-04-01	C2	P0DTD1	29.4	NaN	NaN	NaN	NaN	94	97	92	86	84	74	73	69	63	59	62	63	66	69	73	80	79	89	95	101	103	103	95	88	82	83	84	87	87	81	78	72	66	69	67	71	69	66
6W9C B*	B	*						NaN	NaN	NaN	NaN	83	91	87	82	81	73	65	62	62	63	70	71	84	82	88	88	83	84	85	85	84	85	81	72	68	72	76	78	79	80	76	75	69	76	80	79	78	74
6W9C C*	C	*						NaN	NaN	NaN	NaN	NaN	84	81	76	75	64	59	58	56	56	55	52	53	55	56	62	65	69	75	82	83	83	80	77	69	74	76	70	62	58	54	53	55	56	59	59	56	54
6WRH A	A		1.6	2020-05-06	P3221	P0DTD1	78.8	NaN	72	46	46	43	36	30	29	23	22	21	20	19	23	23	22	22	20	20	23	24	30	31	35	39	41	35	29	27	29	33	29	26	27	25	24	22	25	31	27	27	26
6YVA A*	A	*	3.18	2020-05-13	P6222	P0DTD1	9.1	NaN	NaN	121	103	106	93	83	108	95	73	58	52	50	51	53	48	49	55	63	71	65	108	94	117	96	113	118	97	81	119	120	75	108	92	75	76	63	70	105	106	92	92
6WUU A*	A	*	2.79	2020-05-20	P21	P0DTD1	66.8	139	121	116	90	95	78	57	68	58	48	49	46	54	70	63	50	52	49	53	48	60	67	57	70	81	97	92	88	68	78	82	64	70	84	88	70	69	53	66	79	67	71
6WUU B*	B	*						126	118	103	82	99	74	75	60	57	39	50	45	58	72	74	54	59	54	55	55	56	64	61	79	87	97	110	106	80	100	103	81	68	101	122	107	99	74	102	113	118	121
6WUU C*	C	*						NaN	NaN	119	105	122	89	92	82	53	48	41	50	40	62	61	51	49	52	45	54	57	60	62	84	85	93	96	99	68	72	83	81	76	73	73	72	80	75	100	106	106	103
6WUU D*	D	*						NaN	NaN	109	89	115	80	58	58	53	47	47	54	45	61	55	50	57	41	42	49	58	65	63	80	81	97	100	88	63	91	90	78	69	69	68	58	59	49	73	71	66	54
6WX4 D*	D	*	1.66	2020-05-20	I222	P0DTD1	87.6	NaN	NaN	65	57	47	42	39	44	34	30	31	26	27	30	28	32	32	35	34	37	33	38	36	38	38	38	38	36	32	39	37	33	31	36	32	30	31	36	42	39	41	41
6WZU A*	A	*	1.79	2020-05-27	P3221	P0DTD1	68	NaN	NaN	54	58	50	44	39	36	32	31	29	27	28	31	32	30	31	29	29	31	32	39	42	45	45	48	43	39	36	40	43	38	39	38	35	34	31	33	42	37	36	36
6XA9 A*	A	*	2.9	2020-06-17	P41212	P0DTD1	42.1	NaN	NaN	NaN	136	127	103	89	78	73	65	68	62	58	65	73	62	67	58	59	73	69	76	85	101	104	103	104	99	77	90	97	89	78	77	66	66	63	54	78	74	65	66
6XA9 C*	C	*						NaN	NaN	NaN	142	122	99	81	83	71	70	66	61	56	66	73	65	65	58	62	74	76	90	85	104	94	100	102	99	85	81	93	92	77	85	79	78	75	72	84	73	70	82
6XA9 E8	E	*						NaN	NaN	NaN	NaN	NaN	NaN	173	176	172	149	133	111	104	110	113	79	110	113	128	173	172	189	197	237	178	217	224	200	160	199	187	171	157	180	166	153	136	148	166	153	149	144
6XAA A*	A	*	2.7	2020-06-17	P21212	P0DTD1	20.1	NaN	NaN	NaN	NaN	NaN	NaN	88	89	81	77	72	65	60	62	74	73	68	81	78	86	87	96	124	116	94	133	126	101	78	101	101	100	106	109	95	76	78	68	93	69	73	77
6XG3 A*	A	*	2.48	2020-06-24	P3221	P0DTD1	71.3	NaN	NaN	NaN	118	93	77	76	65	52	50	45	44	41	43	47	45	43	44	45	50	54	64	72	76	77	83	74	69	58	63	72	65	59	54	56	54	53	57	63	57	58	56
7JIR A*	A	*	2.09	2020-08-05	I4122	P0DTD1	58.8	NaN	NaN	NaN	130	124	118	108	100	87	75	64	58	53	58	64	72	70	75	78	86	90	97	99	108	113	117	103	85	79	80	89	85	72	67	64	69	58	69	75	73	71	64
7JIT A*	A	*	1.95	2020-08-05	I4122	P0DTD1	67.4	NaN	NaN	NaN	99	82	72	67	63	57	48	44	37	37	39	43	53	49	53	53	57	59	62	63	73	72	73	66	57	51	51	62	61	52	49	42	41	36	42	45	40	41	43
7JIV A*	A	*	2.05	2020-08-05	I4122	P0DTD1	40.4	NaN	NaN	NaN	NaN	NaN	118	109	102	94	78	68	63	56	59	69	74	74	78	81	91	98	99	102	108	116	118	112	96	85	86	95	91	78	74	72	73	57	74	71	72	72	66
7JIW A*	A	*	2.3	2020-08-05	I4122	P0DTD1	39.5	NaN	NaN	NaN	NaN	NaN	NaN	NaN	NaN	135	115	102	89	85	83	103	102	109	110	108	114	130	115	NaN	NaN	NaN	NaN	151	145	126	121	132	126	99	82	89	91	84	123	129	124	122	108
7JN2 A*	A	*	1.93	2020-08-12	I4122	P0DTD1	50.4	NaN	NaN	NaN	NaN	NaN	109	108	109	87	69	56	51	49	51	63	68	62	66	63	75	74	91	93	105	106	107	98	85	73	71	79	74	67	62	57	59	54	78	65	71	67	67
7JRN A	A		2.48	2020-08-26	P21	P0DTD1	34	NaN	NaN	43	44	52	43	44	41	30	24	24	27	30	29	26	25	31	32	38	32	32	42	38	43	40	50	46	43	30	44	50	43	40	39	31	30	33	36	45	47	40	40
7JRN J	J							NaN	NaN	33	34	39	33	31	35	31	28	25	25	25	28	30	31	31	26	31	27	34	39	39	45	39	47	48	44	34	41	42	35	37	41	36	31	33	33	37	35	36	36
7CJD A	A		2.5	2020-09-02	C2	P0DTD1	2.5	NaN	NaN	NaN	NaN	NaN	NaN	NaN	69	86	78	67	73	62	65	66	68	74	70	69	79	76	83	70	NaN	NaN	NaN	NaN	NaN	NaN	NaN	NaN	83	79	85	76	73	61	81	92	84	83	75
7CJD B	B							NaN	NaN	NaN	79	76	68	64	68	65	68	56	58	61	67	66	68	74	70	62	59	61	59	62	61	61	55	62	55	49	52	56	53	51	53	51	53	48	64	71	67	63	59
7CJD C	C							NaN	NaN	NaN	NaN	66	71	75	74	71	66	65	71	72	75	68	76	76	70	66	64	71	70	72	65	68	67	66	49	56	56	49	60	60	53	52	53	51	60	64	59	56	53
7CJD D	D							NaN	NaN	100	98	108	98	98	90	74	65	61	68	68	58	64	67	71	64	72	73	73	86	91	99	92	97	99	83	77	79	94	83	81	62	68	63	59	79	85	79	79	69
7CJM B	B		3.2		I4122		14.8	NaN	104	91	89	73	79	77	82	70	59	46	35	34	32	36	33	39	44	50	61	58	76	76	81	76	70	66	63	58	61	64	59	56	46	38	42	34	44	50	44	49	41
7CMD A	A		2.59	2020-09-02	P21	P0DTD1	9.5	NaN	35	34	43	38	38	42	47	24	26	27	26	49	42	47	20	19	14	28	37	46	43	36	27	34	66	28	31	22	47	56	41	59	32	31	38	25	33	60	40	41	56
7CMD B	B							NaN	64	53	21	34	40	23	42	23	26	30	10	29	23	20	26	29	36	36	26	28	37	30	37	56	56	51	45	31	44	49	24	27	39	48	35	34	30	43	41	29	37
7CMD C	C							NaN	49	44	24	27	52	36	36	19	16	31	20	36	29	23	24	32	33	20	27	20	43	30	28	46	53	41	40	38	42	41	33	24	51	54	30	35	36	41	47	49	61
7CMD D	D							NaN	39	46	42	49	41	51	41	37	34	21	33	36	40	51	35	23	19	48	43	41	59	39	50	46	57	48	43	20	42	52	31	46	37	28	32	28	39	48	35	38	44
7D47 A	A		1.97	2020-10-07	P3	P0DTD1	60.8	NaN	NaN	NaN	NaN	85	68	61	49	53	47	40	42	41	40	46	38	42	43	43	49	54	59	66	76	68	81	67	62	52	58	59	59	57	53	44	43	42	42	42	45	46	56
7D47 B	B							NaN	NaN	NaN	NaN	NaN	63	59	55	47	42	42	37	36	34	36	33	31	36	41	41	44	48	62	86	69	97	71	56	47	52	55	51	47	47	44	48	39	41	47	39	39	41
7D6H A	A		1.6	2020-11-04	P3221	P0DTC1	81.2	NaN	79	61	57	39	34	26	25	22	21	20	19	20	21	23	22	20	19	19	22	21	29	29	32	32	34	31	27	23	26	30	28	26	25	25	23	20	22	27	27	25	25
7D7T A*	A	*	3.15	2020-11-04	P6522	P0DTC1	0.8	NaN	NaN	177	141	183	142	130	160	93	77	85	83	83	80	74	85	77	76	80	96	85	114	124	143	121	159	144	138	114	154	131	108	108	164	117	110	107	120	131	118	117	114
7D7T B*	B	*						NaN	NaN	286	250	306	264	235	215	252	216	220	190	191	214	231	184	202	192	209	247	217	251	261	278	242	262	266	297	281	250	264	258	260	270	291	248	215	206	210	196	202	209
7KOJ A*	A	*	2.02	2020-11-18	I4122	P0DTC1	42.8	NaN	NaN	NaN	145	135	128	127	122	103	87	70	64	60	64	75	79	78	82	87	99	102	106	108	125	127	131	116	98	93	89	96	89	76	73	73	75	64	78	81	83	80	74
7KOK A*	A	*	2	2020-11-18	I4122	P0DTC1	50.9	NaN	NaN	NaN	140	130	125	115	106	96	80	63	59	55	57	70	73	72	78	77	93	94	99	102	109	118	120	100	89	81	78	87	81	71	66	63	68	59	71	65	74	71	65
7KOL A*	A	*	2.58	2020-11-18	I4122	P0DTC1	53	NaN	NaN	NaN	NaN	NaN	NaN	NaN	NaN	161	138	131	103	98	100	115	115	122	131	126	146	149	157	179	190	187	199	171	167	158	150	151	148	119	114	107	112	111	137	141	142	141	117
7KRX A*	A	*	2.72	2020-11-20	I4122	P0DTC1	45.9	NaN	NaN	NaN	NaN	NaN	NaN	157	167	144	123	117	106	94	98	108	107	113	109	124	137	140	141	148	142	155	168	150	137	127	134	138	143	123	97	95	98	96	116	122	121	125	99
				306	above average + std. dev
				98.8442	above 80
				62.1793	above average
				8	belowe average
[truncated: 280 more columns]

## Sheet: Arkusz1
#REF!	#REF!	#REF!	#REF!	#REF!	#REF!	#REF!	#REF!	#REF!	#REF!	#REF!	#REF!	#REF!	#REF!	#REF!	#REF!	#REF!	#REF!	#REF!	#REF!	#REF!	#REF!	#REF!	#REF!	#REF!	#REF!	#REF!	#REF!	#REF!	#REF!	#REF!	#REF!	#REF!	#REF!	#REF!	#REF!	#REF!	#REF!	#REF!	#REF!	#REF!	#REF!	#REF!	#REF!	#REF!	#REF!	#REF!	#REF!	#REF!	#REF!
[truncated: 286 more columns]
